# Supplementary material for: The Emerging Portrait of Glial Cell Line-derived Neurotrophic Factor Family Receptor Alpha (GFRα) in Cancers
Source: Int J Med Sci. 2022 Mar 28;19(4):659–68. doi: 10.7150/ijms.64133 (PMC9108399; doi:10.7150/ijms.64133)
Supplement: Supplementary file 1 — Supplementary table. [file ijmsv19p0659s1.xlsx]

## Sheet: Sheet2
Supplemental Table 1. Differential activity of GFRα pathways in different cancers.
Cancer	Ligands	Receptors	Primary pathways	Main effects	sudy methods	in vivo/vitro experiment	antibody specifity test	expression analysis	Refs
Breast cancer	GDNF	GFRα1/RET	PI3K/AKT, ST3GAL1	Proliferation	in vitro	human breast cancer cell line: ER+MCF7	ST3GAL1	RNA, protein	[32]
			FAK/STAT	Migration	in vitro, in vivo	mouse model human breast cancer cell line: ER+MCF7; mouse mammary tumour cell line: J110;	RET	RNA, protein	[33]
			ERK	Endocrinetherapy resistance	in vitro	human breast cancer cells: tamoxifen-sensitive and resisitant MCF7	GDNF	RNA, protein	[34]
	ARTN	GFRα1, GFRα3	-	Worse survival outcome	in vivo	human breast cancer sample	-	RNA, protein	[31]
Osteosarcoma	-	GFRα1	SRC-AMPK, NFκB	Autophagy and chemoresistance	in vitro, in vivo	human osteosarcoma samples; human osteosarcoma cell lines: MG-63 and U-2 OS	GFRα1, SRC, NFKB1	RNA, protein	[38, 39]
Pancreatic cancer	NRTN	GFRα2	-	severe cancer pain and neuroplasticity	in vitro, in vivo	human pancreatic ductal adenocarcinoma tissue sample; 8 human pancreatic cancer cell lines: AsPC-1, BxPC, Capan1, Colo357, MiaPaCa-2, Panc1, SU86.86 and T3M4.	NTRN	RNA, protein	[41]
	GDNF	GFRα1	Ape1/Ref-1, MMP-9	Invasion	in vitro	human pancreatic cancer cell line, MIA PaCa-2	GFRα1, Ape1/Ref-1	RNA, protein	[44]
		soluble GFRα1/RET	MAPK/ERK	Perineural invasion	in vitro, in vivo	human pancreatic ductal adenocarcinomas sanples; human pancreatic cancer cell line: MIA PaCa-2	GFRα1, RET	RNA, protein	[45]
	ARTN	GFRα3/RET	MMP-2, ECM	Invasiveness	in vitro	human pancreatic cancer cell line: MIA PaCa-2	-	RNA, protein	[47]
Prostate cancer	GDNF	GFRα1/RET	PI3K/AKT, MAPK/ERK	Proliferation and invasion	in vitro, in vivo	mouse model; Human prostate cancer cell line: LNCaP, 22Rv1, DU145, and PC3	RET	RNA, protein	[48]
	GDNF	GFRα1	SRC/ERK	Proliferation and treatment resistance	in vitro, in vivo	human prostate cancer stromal tissue; human prostate cancer cells:M12, 22Rv1, M2205, PC3, DU145 and LNCaP	-	RNA, protein	[49]
Neuroblastoma	-	GFRα2	PI3K/AKT, PTEN	Proliferation	in vitro	neuroblastoma cell lines IMR32, SKNMC, SKNBE2, SKNF1,SKNAS, SKNDZ and SKNSH	GFRα2, AKT	RNA, protein	[50]
	GDNF	GFRα1	PLCγ-1, AKT,Ape1/Ref-1		in vitro	Neuro2a (mouse) and SK-N-SH (human) neuroblastoma cells	GFRα1	RNA, protein	[51]
Colorectal cancer	GDNF	GFRα1/RET	RAS/PI3K/AKT RAS-RAF1-MEK1/2-ERK1/2	Proliferation and survival	in vitro, in vivo	human colorectal samples and mouse model； human colorectal cell line HCT116 and RKO	GFRα2	RNA, protein	[54]
Lung cancer	ARTN	GFRα3/RET	Bcl-2	Proliferation and invasion	in vitro, in vivo	mouse model; human NSCLC cell lines: H1299, H2009, A549, H1975 and H460	ARTN	RNA, protein	[57]
Acute myeloid leukemia	NRTN	GFRα2	mTORC1	Autophagy suppression	in vitro, in vivo	mouse model; mouse AML cell lines: MLL-AF9, FLT3-ITD, FLT3-D835Y, Hoxa9/Meis1 and NRAS-G12D	RET	RNA, protein	[58]
	ARTN	GFRα3
